# Supplementary material for: Robust Parking Path Planning with Error-Adaptive Sampling under Perception Uncertainty
Source: Sensors (Basel). 2020 Jun 23;20(12):3560. doi: 10.3390/s20123560 (PMC7349272; doi:10.3390/s20123560)
Supplement: Supplementary file 1 [file sensors-20-03560-s001.zip]

Archive with 1 entries (1 files):
- sensors-817612-supplementary.mp4
